# Supplementary material for: Synthesis of Poly(l-lactide-co-ε-caprolactone) Copolymer: Structure, Toughness, and Elasticity
Source: Polymers (Basel). 2021 Apr 14;13(8):1270. doi: 10.3390/polym13081270 (PMC8070679; doi:10.3390/polym13081270)
Supplement: Supplementary file 1 [file polymers-13-01270-s001.zip]

Archive with 4 entries (3 files):
- polymers-1167497-supplementary/
- polymers-1167497-supplementary/polymers-1167497-supplementary.pdf
- polymers-1167497-supplementary/Video S1. Stretch-recovery process of PLCL (DG)..mp4
- polymers-1167497-supplementary/Video S2. Stretch-recovery process of PLCL (HM)..mp4
